# Supplementary material for: Characterization of Drug Release from Mesoporous SiO2-Based Membranes with Variable Pore Structure and Geometry
Source: Pharmaceutics. 2022 May 31;14(6):1184. doi: 10.3390/pharmaceutics14061184 (PMC9230061; doi:10.3390/pharmaceutics14061184)
Supplement: Supplementary file 1 [file pharmaceutics-14-01184-s001.zip]

Archive with 1 entries (1 files):
- pharmaceutics-1740727-supplementary.pdf
